# Supplementary material for: Comparison between Imaging and Physiology in Guiding Coronary Revascularization: A Meta-Analysis
Source: J Clin Med. 2024 Apr 24;13(9):2504. doi: 10.3390/jcm13092504 (PMC11084876; doi:10.3390/jcm13092504)
Supplement: Supplementary file 1 [file jcm-13-02504-s001.zip]

Archive with 1 entries (1 files):
- jcm-2960644-supplementary.pdf
